# Supplementary material for: On the use of catalysis to bias reaction pathways in out-of-equilibrium systems
Source: Chem Sci. 2021 Feb 9;12(12):4484–93. doi: 10.1039/d0sc06406h (PMC8179475; doi:10.1039/d0sc06406h)
Supplement: SC-012-D0SC06406H-s001 [file SC-012-D0SC06406H-s001.m]

% Batch model with generic kinetics for fuel-driven catalysed
% out-of-equilibrium system
% Authors: Michelle van der Helm and Tuanke de Beun

% Reaction steps
% F1 + R + C1 --kcat1--> P +W1 + C1
% F1 + R --k1--> P + W1
% F2 + P +C2 --kcat2--> R + W2 + C2
% F2 + P --k2--> R + W2

% With the rate constants known
% kcat1=10; % in mM-2h-1                       
% kcat2=10; % in mM-2h-1       
% k1=0.1;   % in mM-1h-1       
% k2=0.1;   % in mM-1h-1

function Batch_model()
%catalysts C1=C2 0.1 mM = 0.1 mM

clc;
clear all;
close all;

%Reaction rate constants 
kcat1=10; % in mM-2h-1                       
kcat2=10; % in mM-2h-1       
k1=0.1;   % in mM-1h-1       
k2=0.1;   % in mM-1h-1   

b0=[kcat1,kcat2,k1,k2];

%Catalysts concentrations
C1= 0.1; % in mM
C2= 0.1; % in mM

%Call function fsolver, which is specified outside the main function
[t,Y]=fsolver(b0,C1,C2);

%concentration plots (as subplots)
figure;
sgtitle('Concentration plots','fontweight','bold');
subplot(2,2,1)
plot(t,Y(:,1),t,Y(:,2),t,Y(:,3),t,Y(:,4),t,Y(:,5),t,Y(:,6),'LineWidth',1.5);
legend('R','P','F1','W1','F2','W2','location','best');
xlabel('Time (h)');
ylabel('Concentration (mM)');
title('All species');
ylim([0 10.5]);
xlim([0 6]);

subplot(2,2,2)
plot(t,Y(:,1),t,Y(:,2),'LineWidth',1.5);
legend('R','P','location','best');
xlabel('Time (h)');
ylabel('Concentration (mM)');
title('R and P');
ylim([0 6]);
xlim([0 6]);

subplot(2,2,3)
plot(t,Y(:,3),t,Y(:,4),'LineWidth',1.5);
legend('F1','W1','location','best');
xlabel('Time (h)');
ylabel('Concentration (mM)');
title('F1 and W1');
ylim([0 10.5]);
xlim([0 6]);

subplot(2,2,4)
plot(t,Y(:,5),t,Y(:,6),'LineWidth',1.5);
legend('F2','W2','location','best');
xlabel('Time (h)');
ylabel('Concentration (mM)');
title('F2 and W2');
ylim([0 10.5]);
xlim([0 6]);

figure;
%conversion plot
Y2=Y(:,2);
perc=(Y2/5)*100; 
hold on;
subplot(2,2,3)
plot(t,perc,'b','LineWidth',1.5);
xlabel('Time (h)');
ylabel('Conversion (%)');
title('Conversion plot');
ylim([0 100]);
xlim([0 6]);

%reaction rate
Forward=(kcat1.*C1.*Y(:,3).*Y(:,1))+(k1.*Y(:,3).*Y(:,1));%Forward reaction rate
Backward=-(kcat2.*C2.*Y(:,5).*Y(:,2))-(k2.*Y(:,5).*Y(:,2)); %Backward reaction rate
Total=Forward+Backward; %Netto formation
subplot(2,2,1)
plot(t,Forward,'c',t,Backward,'b',t,Total,'k','LineWidth',1.5);
legend('Forward','Backward','Netto','location','northeast');
xlabel('Time (h)');
ylabel('Reaction rate (mM^-^1h^-^1)');
title('Reaction rates');
ylim([-40 40]);
xlim([0 4]);


end 

function [dy]=systemODE(t,y,b,C1,C2)
% Define ODE system as a vector in which:
% dy(1)=dy1 for reactant; R
% dy(2)=dy2 for product; P
% dy(3)=dy3 for fuel; F1
% dy(4)=dy4 for waste; W1
% dy(5)=dy5 for reagent; F2
% dy(6)=dy6 for waste; W2

%Initialize dy
dy=zeros(6,1);
%Calculate the rate of each reaction and specify the constants
dy(1)=-(b(1)*C1*y(3)*y(1))-(b(3)*y(3)*y(1))+(b(2)*C2*y(5)*y(2))+(b(4)*y(5)*y(2));
dy(2)=(b(1)*C1*y(3)*y(1))+(b(3)*y(3)*y(1))-(b(2)*C2*y(5)*y(2))-(b(4)*y(5)*y(2));
dy(3)=-(b(1)*C1*y(3)*y(1))-(b(3)*y(3)*y(1));
dy(4)=(b(1)*C1*y(3)*y(1))+(b(3)*y(3)*y(1));
dy(5)=-(b(2)*C2*y(5)*y(2))-(b(4)*y(5)*y(2));
dy(6)=(b(2)*C2*y(5)*y(2))+(b(4)*y(5)*y(2));

end

function [t,Y]=fsolver(b,C1,C2)
%Solve the system of linear ODE's 
%Call function systemODE (defined above) as input 
% [timespan] and [initial conditions] [phenolate ester anhydride]

[t,Y] = ode15s(@systemODE,[0:0.001:100],[5 0 10 0 10 0],[],b,C1,C2); % using stiff ODE solver


end


 
