# Supplementary material for: On the use of catalysis to bias reaction pathways in out-of-equilibrium systems
Source: Chem Sci. 2021 Feb 9;12(12):4484–93. doi: 10.1039/d0sc06406h (PMC8179475; doi:10.1039/d0sc06406h)
Supplement: SC-012-D0SC06406H-s002 [file SC-012-D0SC06406H-s002.m]

% CSTR model with generic kinetics for fuel-driven catalysed
% out-of-equilibrium system
% Authors: Tuanke de Beun and Michelle van der Helm

% Reaction steps
% F1 + R + C1 --kcat1--> P +W1 + C1
% F1 + R --k1--> P + W1
% F2 + P +C2 --kcat2--> R + W2 + C2
% F2 + P --k2--> R + W2

% With the rate constants known
% kcat1=10; % in mM-2h-1                       
% kcat2=10; % in mM-2h-1       
% k1=0.1;   % in mM-1h-1       
% k2=0.1;   % in mM-1h-1   

clc;
clear all;
close all;

% we input it this way:
reactions = {{-1,'F1',-1,'R',-1,'C1',1,'P',1,'W1',1,'C1','kcat1',10}; %cat formation
             {-1,'F1',-1,'R',1,'P',1,'W1','k1',0.1}; %blank formation
             {-1,'F2',-1,'P',-1,'C2',1,'R',1,'W2',1,'C2','kcat2',10}; %cat degradation
             {-1,'F2',-1,'P',1,'R',1,'W2','k2',0.1}}; %blank degradation

% initial conditions
species = {'F1','F2','R','P','W1','W2','C1','C2'};
initial = [0;0;5;0;0;0;0.1;0.1]; %in mM
inlet = [10;10;5;0;0;0;0.1;0.1]; %in mM
tau = 1; %residence time in h
time_limits = [0 100]; %in h

% Solve reaction mechanism and plot results
[time,C,reac_mat,spec_mat,k_vals] = Solve(reactions,species,initial,inlet,tau,time_limits);


%% Steady states
% try to find the steady states using Matlabs function fsolve.m

Css = fsolve(@(C) Kinetics(time,C,reac_mat,spec_mat,k_vals,inlet,tau),inlet);

ax = gca;
ax.ColorOrderIndex = 1;

for i = 1:length(Css)
    plot(time_limits,[Css(i),Css(i)],'--')
end

legend(species)

%Create a subplot with the concentration of all species 
figure;
sgtitle('Concentration plots','fontweight','bold');
subplot(2,2,1)
plot(time,C(:,1),time,C(:,2),time,C(:,3),time,C(:,4),time,C(:,5),time,C(:,6),'LineWidth',2)
hold on;
legend('F1','F2','R','P','W1','W2','location','northeast');
xlabel('Time (h)');
ylabel('Concentration (mM)');
title('All species');
ylim([0 10]);
xlim([0 6]);

subplot(2,2,2)
plot(time,C(:,3),time,C(:,4),'LineWidth',2)
hold on;
plot(time_limits,[Css(3),Css(3)],':','LineWidth',2,'Color',[0.0 0.45 0.74])
hold on;
plot(time_limits,[Css(4),Css(4)],':','LineWidth',2,'Color',[0.85 0.33 0.10])
legend('R','P','location','best');
xlabel('Time (h)');
ylabel('Concentration (mM)');
title('R and P');
ylim([0 5]);
xlim([0 6]);

subplot(2,2,3)
plot(time,C(:,1),time,C(:,5),'LineWidth',2)
hold on;
plot(time_limits,[Css(1),Css(1)],':','LineWidth',2,'Color',[0.0 0.45 0.74])
hold on;
plot(time_limits,[Css(5),Css(5)],':','LineWidth',2,'Color',[0.85 0.33 0.10])
legend('F1','W1','location','best');
xlabel('Time (h)');
ylabel('Concentration (mM)');
title('F1 and W1');
ylim([0 10]);
xlim([0 6]);

subplot(2,2,4)
plot(time,C(:,2),time,C(:,6),'LineWidth',2)
hold on;
plot(time_limits,[Css(2),Css(2)],':','LineWidth',2,'Color',[0.0 0.45 0.74])
hold on;
plot(time_limits,[Css(6),Css(6)],':','LineWidth',2,'Color',[0.85 0.33 0.10])
legend('F2','W2','location','best');
xlabel('Time (h)');
ylabel('Concentration (mM)');
title('F2 and W2');
ylim([0 10]);
xlim([0 6]);

figure;
%conversion plot
C4=C(:,4);
perc=(C4/5)*100;
hold on;
subplot(2,2,3)
plot(time,perc,'b','LineWidth',2);
xlabel('Time (h)');
ylabel('Conversion (%)');
title('Conversion plot');
ylim([0 100]);
xlim([0 4]);

%reaction rate
Forward=(10.*C(:,7).*C(:,3).*C(:,1))+(0.1.*C(:,3).*C(:,1));%Forward reaction rate
Backward=-(10.*C(:,8).*C(:,4).*C(:,2))-(0.1.*C(:,4).*C(:,2)); %Backward reaction rate
Total=Forward+Backward; %Netto formation
subplot(2,2,1)
plot(time,Forward,'c',time,Backward,'b',time,Total,'k','LineWidth',2);
legend('Forward','Backward','Netto','location','northeast');
xlabel('Time (h)');
ylabel('Reaction rate (mM^-^1h^-^1)');
title('Reaction rates');
xlim([0 4]);


%% Functions

function dCdt = Kinetics(~,C,reactions,species,k_vals,Cin,tau)
% This function generates the differential equations from the reaction
% terms and the species balances. 

reactions = transpose(reactions);
reac_terms = k_vals.*prod(C.^reactions,1); %calculate the reaction term for every reaction
R = sum(species.*reac_terms,2); %sum the reaction terms for every species
dCdt = (Cin - C)/tau + R; %insert everything in the differential equation for CSTR

end

function [time,C,reac_mat,spec_mat,k_vals] = Solve(reactions, species, initial, inlet, tau, time_limits)
% This function turns the reaction input into a reaction matrix which can
% be used to solve the system of corresponding differential equations,
% which is solved by ode23s (stiff).

% species go along rows (horizontal)
% reactions go along columns (vertical)

% getting the rate constants in a vector
Nreac = length(reactions);
k_vals = zeros(1,Nreac);
for r = 1:Nreac
    last = length(reactions{r});
    k_vals(r) = reactions{r}{last};
end

% making a reaction matrix: it states the rate term of every reaction
Nspecies = length(species);
reac_mat = zeros(Nreac,Nspecies);
% creating a species matrix: it states which reactions are incorporated for
% every species balance
spec_mat = zeros(Nspecies,Nreac);
for r = 1:Nreac %looping all reactions
    for s = 1:Nspecies %looping all species
        spec = species{s};
        last = length(reactions{r});
        idx = find(strcmp(reactions{r}(2:2:last-2),spec)); %search for species
        if isempty(idx) %if its not found, do nothing
            reac_mat(r,s) = 0;
        else
            for k = idx
                stoich = reactions{r}{2*k-1};
                spec_mat(s,r) = spec_mat(s,r) + stoich;
                if stoich < 0
                    reac_mat(r,s) = -stoich;
                end
            end
        end
    end
end

% show matrices to check manually if everything is right
reac_mat
spec_mat

% The reaction matrix together with the k-values has to be inputted into
% the differential equations governing the kinetics

% using stiff ODE solver
[time,C] = ode23s(@(t,C) Kinetics(t,C,reac_mat,spec_mat,k_vals,inlet,tau),time_limits,initial);

% plotting
hold on
for i = 1:Nspecies
    plot(time,C(:,i),'LineWidth',2)
end

ylim([0 max(max(C))])
xlabel('Time (h)')
ylabel('Concentration (mM)')
legend(species)

end
